# Supplementary material for: HrpL Regulon of Bacterial Pathogen of Woody Host Pseudomonas savastanoi pv. savastanoi NCPPB 3335
Source: Microorganisms. 2021 Jul 5;9(7):1447. doi: 10.3390/microorganisms9071447 (PMC8303149; doi:10.3390/microorganisms9071447)
Supplement: Supplementary file 1 [file microorganisms-09-01447-s001.zip]

Archive with 1 entries (1 files):
- microorganisms-1274606-supplementary.pdf
